# Supplementary material for: Lu3Al5O12:Ce3+ Fluorescent Ceramic with Deep Traps: Thermoluminescence and Photostimulable Luminescence Properties
Source: Materials (Basel). 2024 Dec 27;18(1):63. doi: 10.3390/ma18010063 (PMC11721196; doi:10.3390/ma18010063)
Supplement: Supplementary file 1 [file materials-18-00063-s001.zip]

Archive with 1 entries (1 files):
- materials-3312547-supplementary.pdf
